# Supplementary material for: Unravelling pain in Göttingen Minipigs undergoing experimentally induced closed-chest myocardial infarction: a prospective cohort study
Source: Sci Rep. 2025 Oct 22;15:36934. doi: 10.1038/s41598-025-20920-y (PMC12546812; doi:10.1038/s41598-025-20920-y)
Supplement: Supplementary file 1 — Supplementary Material 1 [file 41598_2025_20920_MOESM1_ESM.xlsx]

## Sheet: Sheet1
Supplementary file S3: Results of mechanical and thermal thresholds at Pre MI and Post MI in the whole sample (n=24) and when males and females were considered separately (males= 13 minipigs, females =11 minipigs).
Measure	shapiropval	permuttpval	ttpval	mean	effect_size	sex	permAdjPvalsel	ttAdjPvalsel
MT median of paired (Post MI - Pre MI)	0.926715	0.00124931	0.00135524	-13.6562	-0.74385		0.00749588	0.00813142
MT median of paired (Post MI - Pre MI)	0.868016	0.0117188	0.0097853	-19.3864	-0.959425	f	0.0351562	0.0293559
TT median of paired (Post MI - Pre MI)	0.832262	0.0273986	0.0280766	-1.40833	-0.478495		0.0547972	0.0561532
TT median of paired (Post MI - Pre MI)	0.242913	0.046875	0.0460304	-2.13182	-0.686501	f	0.0703125	0.0690455
MT median of paired (Post MI - Pre MI)	0.722326	0.0720215	0.0677379	-8.80769	-0.556825	m	0.0864258	0.0812855
TT median of paired (Post MI -Pre MI)	0.385019	0.316406	0.320762	-0.796154	-0.287253	m	0.316406	0.320762
MT: mechanical thresholds; TT: thermal thresholds
