# Supplementary material for: Unravelling pain in Göttingen Minipigs undergoing experimentally induced closed-chest myocardial infarction: a prospective cohort study
Source: Sci Rep. 2025 Oct 22;15:36934. doi: 10.1038/s41598-025-20920-y (PMC12546812; doi:10.1038/s41598-025-20920-y)
Supplement: Supplementary file 2 — Supplementary Material 2 [file 41598_2025_20920_MOESM2_ESM.xlsx]

## Sheet: Sheet1
Supplementary file S4: Results of mechanical and thermal thresholds at Pre MI and Post MI-endpoint in the whole sample (n=24) and when males and females were considered separately (males = 13 minipigs, females= 11 minipigs).
Measure	shapiropval	permuttpval	ttpval	mean	effect_size	sex	permAdjPvalsel	ttAdjPvalsel
MT median of paired (Pre MI - Post MI-endpoint)	0.19641	5.65052e-05	0.000133914	17.7188	0.934077		0.000339031	0.000803486
MT median of paired (Pre MI - Post MI endpoint)	0.208044	0.000732422	0.0017925	17.0769	1.10673	m	0.00219727	0.00537749
TT median of paired (Pre MI - Post MI-endpoint)	0.752077	0.00292969	0.00299371	2.25769	1.02831	m	0.00585938	0.00598743
MT median of paired (Pre MI - Post MI-endpoint)	0.365505	0.0234375	0.0249321	18.4773	0.794589	f	0.0288443	0.030481
TT median of paired (Pre MI - Post MI-endpoint)	0.0121222	0.0240369	0.0254008	1.47708	0.487967		0.0288443	0.030481
TT median of paired (Pre MI - Post MI-endpoint)	0.0449706	0.635742	0.62828	0.554545	0.150584	f	0.635742	0.62828
MT: mechanical thresholds; TT: thermal thresholds
