# Supplementary material for: Unravelling pain in Göttingen Minipigs undergoing experimentally induced closed-chest myocardial infarction: a prospective cohort study
Source: Sci Rep. 2025 Oct 22;15:36934. doi: 10.1038/s41598-025-20920-y (PMC12546812; doi:10.1038/s41598-025-20920-y)
Supplement: Supplementary file 3 — Supplementary Material 3 [file 41598_2025_20920_MOESM3_ESM.xlsx]

## Sheet: Sheet2
Supplementary file S7: Results of Ordinal and Binomial Logistic Regression (behavioural items and mechanical and thermal thresholds, MT and TT, respectively). Legend: day 0: Pre MI; day 1: Post MI; day 45: Post MI-endpoint; f: females; m: males)
dependent_var	indepvars	sex	AIC	factor_pval	OR	OR_LL	OR_UL	Type	adjpval
LyingAndRestlessness_day1	tt_medianOfDay1_medianOfDay0	f	25.0827	0.030986	0.521821	0.288986058845925	0.942250511971159	polr	0.976687
FoodInterest_day1	tt_medianOfDay1_medianOfDay45	all	47.7434	0.0393069	0.687201	0.481006644938843	0.981785166905168	polr	0.976687
FoodInterest_day1	tt_medianOfDay0_medianOfDay45	all	49.2758	0.0456268	0.746779	0.560854401577055	0.994338700150736	polr	0.976687
TremorsSpasms_day1	tt_medianOfDay0_medianOfDay45	all	40.2701	0.0485012	1.37993	1.00212190398619	1.90017119643099	polr	0.976687
TremorsSpasms_day1	tt_medianOfDay1_medianOfDay0	f	20.9232	0.0978037	0.651993	0.392948297218502	1.08180761948755	polr	0.976687
FoodInterest_day1	tt_medianOfDay1_medianOfDay45	f	19.3474	0.108266	0.52052	0.234630979716382	1.15475495542797	polr	0.976687
LyingAndRestlessness_day1	tt_medianOfDay1_medianOfDay0	all	64.534	0.15068	0.835854	0.654532821164015	1.067404762363	polr	0.976687
FoodInterest_day1	tt_medianOfDay0_medianOfDay45	f	21.6857	0.159067	0.678926	0.396052051809947	1.16383918465263	polr	0.976687
TremorsSpasms_day1	tt_medianOfDay1_medianOfDay0	all	44.432	0.211055	0.84952	0.65793028148276	1.09690196315101	polr	0.976687
TremorsSpasms_day1	tt_medianOfDay0_medianOfDay45	f	22.5028	0.216562	1.3714	0.831016648251968	2.26318035960014	polr	0.976687
FoodInterest_day1	mt_medianOfDay1_medianOfDay45	f	22.9526	0.231218	1.0729	0.95615974337314	1.20389956396866	polr	0.976687
TremorsSpasms_day1	tt_medianOfDay1_medianOfDay45	all	44.7452	0.2616	1.13515	0.909782334070853	1.41633501316108	polr	0.976687
LyingAndRestlessness_day1	tt_medianOfDay0_medianOfDay45	f	31.2539	0.301546	1.18688	0.857529516269135	1.64271334647924	polr	0.976687
LyingAndRestlessness_day1	tt_medianOfDay0_medianOfDay45	all	65.5123	0.302719	1.11135	0.909190648453921	1.35845898367387	polr	0.976687
LyingAndRestlessness_day1	mt_medianOfDay1_medianOfDay45	f	31.5713	0.338956	0.95516	0.86943881137069	1.04933344292436	polr	0.976687
FoodInterest_day1	tt_medianOfDay0_medianOfDay45	m	27.3737	0.341628	0.832643	0.570847462333453	1.21449984775364	polr	0.976687
FoodInterest_day1	mt_medianOfDay1_medianOfDay45	m	27.8576	0.50432	1.03095	0.942708195584346	1.1274602068087	polr	0.976687
TremorsSpasms_day1	mt_medianOfDay1_medianOfDay0	all	45.7069	0.507302	1.0151	0.971115213071217	1.06107183248116	polr	0.976687
FoodInterest_day1	mt_medianOfDay1_medianOfDay45	all	54.6046	0.512216	1.01762	0.965833207722492	1.07217975707336	polr	0.976687
FoodInterest_day1	mt_medianOfDay0_medianOfDay45	all	54.643	0.531946	1.0137	0.971366095631145	1.05786970668111	polr	0.976687
LyingAndRestlessness_day1	mt_medianOfDay0_medianOfDay45	m	40.534	0.540695	1.02252	0.952099021452954	1.09815677181008	polr	0.976687
LyingAndRestlessness_day1	tt_medianOfDay1_medianOfDay45	f	32.2828	0.546399	0.912681	0.678230067336643	1.22817707264683	polr	0.976687
LyingAndRestlessness_day1	mt_medianOfDay1_medianOfDay0	m	40.6064	0.583853	0.980535	0.913940736751587	1.05198262069839	polr	0.976687
FoodInterest_day1	tt_medianOfDay1_medianOfDay45	m	28.0389	0.599667	0.87116	0.520494149236598	1.45807453331837	polr	0.976687
FoodInterest_day1	tt_medianOfDay1_medianOfDay0	m	28.0709	0.614782	1.08494	0.789807445358437	1.49034629798418	polr	0.976687
FoodInterest_day1	mt_medianOfDay1_medianOfDay0	f	24.6744	0.626471	1.01551	0.954465432915989	1.0804693396156	polr	0.976687
TremorsSpasms_day1	mt_medianOfDay0_medianOfDay45	all	45.9276	0.635133	0.989869	0.949097195057034	1.03239137519767	polr	0.976687
LyingAndRestlessness_day1	mt_medianOfDay1_medianOfDay45	all	66.4669	0.639044	0.988795	0.943316466526382	1.03646670217209	polr	0.976687
FoodInterest_day1	mt_medianOfDay0_medianOfDay45	m	28.1286	0.658023	1.01791	0.940951191217829	1.10117235753662	polr	0.976687
FoodInterest_day1	mt_medianOfDay0_medianOfDay45	f	24.7293	0.66751	1.01236	0.957186565605447	1.07070931459738	polr	0.976687
LyingAndRestlessness_day1	mt_medianOfDay1_medianOfDay0	all	66.5267	0.690218	0.991644	0.951555448175899	1.03342078584004	polr	0.976687
LyingAndRestlessness_day1	mt_medianOfDay0_medianOfDay45	f	32.5086	0.699377	0.990162	0.941699499174819	1.04111773466518	polr	0.976687
FoodInterest_day1	tt_medianOfDay1_medianOfDay0	f	24.8399	0.780271	0.949509	0.659801454012331	1.36642332492849	polr	0.976687
LyingAndRestlessness_day1	tt_medianOfDay1_medianOfDay45	m	40.8361	0.782163	1.06213	0.692820975339175	1.62829699490031	polr	0.976687
LyingAndRestlessness_day1	mt_medianOfDay1_medianOfDay0	f	32.5866	0.785839	0.992468	0.939793381907453	1.0480952143219	polr	0.976687
TremorsSpasms_day1	mt_medianOfDay1_medianOfDay45	all	46.1137	0.838832	1.00541	0.954462101878826	1.0590796908395	polr	0.976687
FoodInterest_day1	mt_medianOfDay1_medianOfDay0	m	28.2945	0.856412	1.00734	0.930601612631289	1.09041107071324	polr	0.976687
LyingAndRestlessness_day1	tt_medianOfDay1_medianOfDay0	m	40.8822	0.861942	1.02759	0.756133092261914	1.39650559622463	polr	0.976687
TremorsSpasms_day1	mt_medianOfDay1_medianOfDay45	f	24.8989	0.886951	0.99409	0.916083991510482	1.07873859659819	polr	0.976687
TremorsSpasms_day1	mt_medianOfDay0_medianOfDay45	f	24.9036	0.900564	0.996609	0.944898410408114	1.05114961318921	polr	0.98351
FoodInterest_day1	mt_medianOfDay1_medianOfDay0	all	55.0302	0.924143	0.997919	0.956023576818671	1.04164951066578	polr	0.993229
FoodInterest_day1	tt_medianOfDay1_medianOfDay0	all	55.0324	0.934558	0.990769	0.794032301407636	1.23625146834584	polr	0.993229
TremorsSpasms_day1	tt_medianOfDay1_medianOfDay45	f	24.9134	0.938295	0.988432	0.736213700643682	1.32705619528594	polr	0.993229
LyingAndRestlessness_day1	tt_medianOfDay1_medianOfDay45	all	66.6824	0.944595	0.992908	0.812328652045829	1.21362934706534	polr	0.993229
LyingAndRestlessness_day1	mt_medianOfDay1_medianOfDay45	m	40.9097	0.959554	1.00191	0.930589847041975	1.07870175557003	polr	0.997724
TremorsSpasms_day1	mt_medianOfDay1_medianOfDay0	f	24.918	0.971276	1.0011	0.943059444816008	1.06270807152216	polr	0.997724
LyingAndRestlessness_day1	tt_medianOfDay0_medianOfDay45	m	40.9116	0.979236	1.0043	0.727184371719431	1.38700946540851	polr	0.997724
LyingAndRestlessness_day1	mt_medianOfDay0_medianOfDay45	all	66.6872	0.994436	0.999859	0.960894711427977	1.04040241560905	polr	0.997724
Vocalisation_day1	mt_medianOfDay1_medianOfDay45	m	14.6136	0.107447	0.904803	0.771633993856364	1.00534886724504	glm	0.976687
ResponseTouch_day1	mt_medianOfDay1_medianOfDay0	m	9.87822	0.107529	0.774599	-	-	glm	0.976687
Agitation_day1	mt_medianOfDay1_medianOfDay0	f	15.779	0.149768	1.05709	0.989625368951784	1.16163670707225	glm	0.976687
ResponseTouch_day1	mt_medianOfDay1_medianOfDay0	all	23.2076	0.15258	0.952113	0.876925895707584	1.01222467091655	glm	0.976687
Vocalisation_day1	tt_medianOfDay1_medianOfDay0	all	26.1767	0.153645	0.78672	0.529179073863328	1.06313851471765	glm	0.976687
ResponseTouch_day1	tt_medianOfDay1_medianOfDay45	all	23.0537	0.16636	1.34472	0.947685272713385	2.19728050346887	glm	0.976687
ResponseTouch_day1	mt_medianOfDay0_medianOfDay45	m	15.7797	0.179499	1.07892	0.979098065626697	1.24158345524703	glm	0.976687
ResponseTouch_day1	tt_medianOfDay1_medianOfDay45	m	16.081	0.185589	1.5011	0.852437678097541	3.08914733790949	glm	0.976687
Vocalisation_day1	mt_medianOfDay1_medianOfDay0	m	16.4157	0.246406	0.936744	0.816350105708703	1.03270892128684	glm	0.976687
Agitation_day1	tt_medianOfDay1_medianOfDay45	m	13.7987	0.268782	1.47503	0.765485766877092	3.60684836740164	glm	0.976687
TremorsSpasms_day1	tt_medianOfDay0_medianOfDay45	m	18.6979	0.269832	1.27702	0.849730175114639	2.13331029240677	glm	0.976687
Vocalisation_day1	tt_medianOfDay1_medianOfDay0	f	9.05664	0.300494	0.386027	-	-	glm	0.976687
Vocalisation_day1	tt_medianOfDay0_medianOfDay45	f	12.9841	0.309692	1.35424	0.873797691979622	2.91983607653392	glm	0.976687
Agitation_day1	tt_medianOfDay1_medianOfDay0	m	14.0862	0.32528	1.28264	0.803124055745972	2.3714656799915	glm	0.976687
Vocalisation_day1	tt_medianOfDay1_medianOfDay45	m	16.7536	0.328711	0.674637	0.214626905903077	1.27595409860622	glm	0.976687
Agitation_day1	tt_medianOfDay1_medianOfDay45	f	17.2686	0.336436	1.20266	0.872746386040245	1.97603079760484	glm	0.976687
ResponseTouch_day1	mt_medianOfDay1_medianOfDay45	m	17.1225	0.349049	0.954029	0.852192196502762	1.0509014264645	glm	0.976687
Vocalisation_day1	mt_medianOfDay1_medianOfDay45	all	27.7026	0.3679	0.968872	0.896432046067216	1.03500236594161	glm	0.976687
Agitation_day1	tt_medianOfDay1_medianOfDay0	all	30.1557	0.374645	1.13806	0.865914787566838	1.56371960777167	glm	0.976687
ResponseTouch_day1	tt_medianOfDay1_medianOfDay0	m	17.302	0.401624	1.1907	0.799396560208164	1.91154789827198	glm	0.976687
Agitation_day1	mt_medianOfDay0_medianOfDay45	f	17.6409	0.403819	0.974983	0.904781706848259	1.02981346817011	glm	0.976687
Agitation_day1	mt_medianOfDay0_medianOfDay45	all	30.2417	0.4045	0.977695	0.920101356347585	1.02756950384768	glm	0.976687
ResponseTouch_day1	mt_medianOfDay1_medianOfDay45	all	24.9244	0.416108	0.969334	0.889142658205024	1.04168900596823	glm	0.976687
ResponseTouch_day1	mt_medianOfDay0_medianOfDay45	all	24.9641	0.41779	1.02328	0.967022439188845	1.08645826960667	glm	0.976687
Agitation_day1	mt_medianOfDay1_medianOfDay0	all	30.3045	0.419209	1.02217	0.971284426942109	1.08421721991328	glm	0.976687
ResponseTouch_day1	tt_medianOfDay0_medianOfDay45	all	24.852	0.419387	1.14904	0.867823683916778	1.69934001605028	glm	0.976687
Agitation_day1	mt_medianOfDay1_medianOfDay45	f	17.779	0.434937	1.03339	0.952822375834906	1.13799680549997	glm	0.976687
TremorsSpasms_day1	tt_medianOfDay1_medianOfDay0	m	19.4489	0.448429	0.866798	0.569737958547236	1.24697665990748	glm	0.976687
Agitation_day1	tt_medianOfDay1_medianOfDay0	f	17.81	0.456188	1.16388	0.803586800767995	1.86890877072346	glm	0.976687
ResponseTouch_day1	mt_medianOfDay1_medianOfDay45	f	9.92375	0.469108	0.921021	0.664196272291373	1.07841159424502	glm	0.976687
ResponseTouch_day1	tt_medianOfDay0_medianOfDay45	f	10.0673	0.479764	1.28832	0.779210003389842	3.12165761178645	glm	0.976687
Vocalisation_day1	tt_medianOfDay1_medianOfDay45	all	28.0806	0.482508	0.920488	0.72021715586946	1.17872256921596	glm	0.976687
TremorsSpasms_day1	mt_medianOfDay0_medianOfDay45	m	19.5616	0.493765	0.971125	0.883190211301183	1.0547019093323	glm	0.976687
ResponseTouch_day1	tt_medianOfDay1_medianOfDay0	all	25.1867	0.515337	1.114	0.812736711977465	1.5990376802345	glm	0.976687
Vocalisation_day1	tt_medianOfDay1_medianOfDay45	f	14.06	0.540011	0.897394	0.608190636469931	1.31294412501464	glm	0.976687
TremorsSpasms_day1	mt_medianOfDay1_medianOfDay45	m	19.7075	0.56921	0.973457	0.87260239258553	1.06369786632302	glm	0.976687
Vocalisation_day1	tt_medianOfDay0_medianOfDay45	all	28.2059	0.571691	1.08322	0.851151573558169	1.49753973047364	glm	0.976687
Agitation_day1	mt_medianOfDay1_medianOfDay45	m	14.8582	0.583235	0.969481	0.853760665286167	1.08963012373359	glm	0.976687
Agitation_day1	tt_medianOfDay1_medianOfDay45	all	30.682	0.59142	1.07178	0.849900171331047	1.44153484311667	glm	0.976687
Vocalisation_day1	mt_medianOfDay1_medianOfDay0	f	14.1699	0.614826	1.01964	0.944463274003254	1.11461182254232	glm	0.976687
Vocalisation_day1	tt_medianOfDay0_medianOfDay45	m	17.8176	0.635557	0.899896	0.553824292396384	1.40586577188474	glm	0.976687
Vocalisation_day1	mt_medianOfDay0_medianOfDay45	m	17.815	0.636833	0.978088	0.879668820335798	1.07094297338176	glm	0.976687
Vocalisation_day1	mt_medianOfDay0_medianOfDay45	all	28.3384	0.64097	0.987248	0.929179892329537	1.03985952104552	glm	0.976687
ResponseTouch_day1	tt_medianOfDay1_medianOfDay0	f	10.4977	0.649224	0.875959	0.451536274783138	1.69137884397488	glm	0.976687
ResponseTouch_day1	mt_medianOfDay1_medianOfDay0	f	10.4898	0.656807	0.976008	0.847881584773921	1.08380736253408	glm	0.976687
TremorsSpasms_day1	tt_medianOfDay1_medianOfDay45	m	19.8992	0.704039	1.10897	0.66223875900403	2.08057013751442	glm	0.976687
ResponseTouch_day1	tt_medianOfDay1_medianOfDay45	f	10.5465	0.714549	1.11825	0.683719838634876	2.78235493828228	glm	0.976687
Agitation_day1	tt_medianOfDay0_medianOfDay45	f	18.2946	0.730447	1.05023	0.803125613943219	1.51117108146982	glm	0.976687
Vocalisation_day1	mt_medianOfDay1_medianOfDay45	f	14.3216	0.738643	1.01644	0.911371442545835	1.12697796309675	glm	0.976687
Agitation_day1	mt_medianOfDay1_medianOfDay0	m	15.0599	0.751489	0.982762	0.866425118336923	1.09579844949697	glm	0.976687
Vocalisation_day1	tt_medianOfDay1_medianOfDay0	m	17.9507	0.760859	0.93959	0.591814157161697	1.4000061958381	glm	0.976687
Vocalisation_day1	mt_medianOfDay1_medianOfDay0	all	28.4895	0.785522	0.992636	0.938742676467415	1.04894274710835	glm	0.976687
Vocalisation_day1	mt_medianOfDay0_medianOfDay45	f	14.3765	0.817463	0.99204	0.912955643016091	1.06052338507631	glm	0.976687
Agitation_day1	tt_medianOfDay0_medianOfDay45	m	15.1116	0.821683	0.943774	0.540867536315482	1.62821131101142	glm	0.976687
Agitation_day1	tt_medianOfDay0_medianOfDay45	all	30.9427	0.822554	0.975692	0.781580525794165	1.24499459564459	glm	0.976687
Agitation_day1	mt_medianOfDay0_medianOfDay45	m	15.1208	0.839203	0.989196	0.876899481869441	1.1020371883767	glm	0.976687
TremorsSpasms_day1	mt_medianOfDay1_medianOfDay0	m	20.0218	0.870881	1.00686	0.924928114163416	1.10069489919526	glm	0.976687
ResponseTouch_day1	tt_medianOfDay0_medianOfDay45	m	18.0256	0.888708	1.03158	0.660010924298838	1.67431320992454	glm	0.976687
ResponseTouch_day1	mt_medianOfDay0_medianOfDay45	f	10.6896	0.912235	0.994943	0.884748490827423	1.09170548350991	glm	0.987594
Agitation_day1	mt_medianOfDay1_medianOfDay45	all	30.987	0.942949	0.997786	0.936570067806619	1.0619156037817	glm	0.993229
All= 24 minipigs
Female= 11 minipigs
Males= 13 minipigs
