# Supplementary material for: Unravelling pain in Göttingen Minipigs undergoing experimentally induced closed-chest myocardial infarction: a prospective cohort study
Source: Sci Rep. 2025 Oct 22;15:36934. doi: 10.1038/s41598-025-20920-y (PMC12546812; doi:10.1038/s41598-025-20920-y)
Supplement: Supplementary file 4 — Supplementary Material 4 [file 41598_2025_20920_MOESM4_ESM.xlsx]

## Sheet: Sheet1
Supplementary file S9: Results of Spearman’s rank test correlation (cytokines, troponin I and mechanical (MT) and thermal thresholds (TT)) for each day and sex. Legend: day 0: Pre MI; day 1: Post MI; day 35: Post MI endpoint; f: females; m: males
var1	var2	sex	spearman_pval	spearman_rho	adjusted p-value
IL6_day0	tt_median_day0	all	0.0253675	0.455316	0.962504
IL1beta_day0	tt_median_day0	m	0.0283954	0.605228	0.962504
IL6_day0	tt_median_day0	m	0.0587558	0.536452	0.962504
IL1beta_day0	tt_median_day0	all	0.0988739	0.344858	0.962504
TropononI_day35	mt_median_day45	all	0.108688	-0.343369	0.962504
TropononI_day35	mt_median_day45	f	0.14889	-0.491711	0.962504
IL6_day1	mt_median_day1	f	0.169733	-0.445455	0.962504
IL6_day0	mt_median_day0	m	0.194413	0.384615	0.962504
TropononI_day1	tt_median_day1	f	0.20057	0.418182	0.962504
TNFalpha_day35	mt_median_day45	m	0.205843	-0.375696	0.962504
TropononI_day0	tt_median_day0	m	0.209006	-0.373283	0.962504
TropononI_day1	tt_median_day1	m	0.223316	-0.362637	0.962504
IL6_day0	mt_median_day0	all	0.262901	0.23793	0.962504
TropononI_day35	tt_median_day45	f	0.269491	-0.386812	0.962504
TNFalpha_day35	mt_median_day45	all	0.26951	-0.234756	0.962504
IL6_day1	tt_median_day1	all	0.282423	0.228696	0.962504
TropononI_day0	mt_median_day0	all	0.283096	-0.233733	0.962504
TropononI_day35	tt_median_day45	m	0.302595	0.31003	0.962504
IL6_day35	mt_median_day45	m	0.306447	0.307692	0.962504
TropononI_day1	mt_median_day1	f	0.311824	0.336364	0.962504
TropononI_day0	tt_median_day0	all	0.336217	-0.209984	0.962504
TropononI_day0	mt_median_day0	f	0.363927	-0.32219	0.962504
IL6_day35	mt_median_day45	all	0.370108	0.191471	0.962504
TNFalpha_day1	mt_median_day1	all	0.380055	-0.187595	0.962504
TropononI_day1	mt_median_day1	m	0.383937	-0.263736	0.962504
TNFalpha_day0	tt_median_day0	all	0.389436	0.183993	0.962504
TNFalpha_day35	tt_median_day45	m	0.428333	-0.240666	0.962504
TNFalpha_day1	mt_median_day1	m	0.43096	-0.23934	0.962504
IL1beta_day35	mt_median_day45	all	0.439999	-0.165361	0.962504
TNFalpha_day0	tt_median_day0	f	0.519248	0.218182	0.962504
TropononI_day1	tt_median_day1	all	0.540819	-0.131304	0.962504
TNFalpha_day0	mt_median_day0	m	0.56558	-0.175824	0.962504
TNFalpha_day0	tt_median_day0	m	0.608932	0.156809	0.962504
TNFalpha_day0	mt_median_day0	f	0.611542	0.172727	0.962504
IL1beta_day35	tt_median_day45	m	0.621707	0.151307	0.962504
TropononI_day0	tt_median_day0	f	0.638259	0.170214	0.962504
TNFalpha_day35	tt_median_day45	all	0.641556	-0.100131	0.962504
IL1beta_day1	mt_median_day1	all	0.644689	-0.0991951	0.962504
IL6_day0	tt_median_day0	f	0.650034	0.154545	0.962504
TropononI_day35	mt_median_day45	m	0.667152	-0.132059	0.962504
IL6_day1	mt_median_day1	m	0.667608	0.131868	0.962504
IL1beta_day35	mt_median_day45	f	0.669579	-0.145455	0.962504
IL6_day35	tt_median_day45	all	0.695036	0.0843845	0.962504
TropononI_day1	mt_median_day1	all	0.695099	-0.0843662	0.962504
TropononI_day0	mt_median_day0	m	0.706895	-0.115588	0.962504
IL1beta_day1	tt_median_day1	all	0.707059	0.0809047	0.962504
IL1beta_day1	tt_median_day1	f	0.709215	-0.127273	0.962504
TNFalpha_day1	tt_median_day1	m	0.720439	-0.110041	0.962504
IL1beta_day1	mt_median_day1	m	0.72081	-0.10989	0.962504
IL1beta_day0	mt_median_day0	m	0.734304	0.104396	0.962504
TNFalpha_day1	tt_median_day1	all	0.737298	-0.0722368	0.962504
IL6_day35	tt_median_day45	m	0.754348	0.0962862	0.962504
IL6_day1	mt_median_day1	all	0.762019	-0.0652316	0.962504
TNFalpha_day1	tt_median_day1	f	0.769875	-0.1	0.962504
IL6_day35	tt_median_day45	f	0.769875	0.1	0.962504
IL1beta_day0	mt_median_day0	f	0.790373	0.0909091	0.962504
IL6_day35	mt_median_day45	f	0.790373	0.0909091	0.962504
TNFalpha_day1	mt_median_day1	f	0.790373	-0.0909091	0.962504
TNFalpha_day35	tt_median_day45	f	0.831716	0.0727273	0.962504
IL1beta_day1	tt_median_day1	m	0.844502	0.0604396	0.962504
TropononI_day35	tt_median_day45	all	0.845066	-0.0431338	0.962504
TNFalpha_day35	mt_median_day45	f	0.852539	-0.0636364	0.962504
IL1beta_day35	mt_median_day45	m	0.872544	-0.0494505	0.962504
IL6_day0	mt_median_day0	f	0.873447	0.0545455	0.962504
IL6_day1	tt_median_day1	m	0.886619	-0.043956	0.962504
IL1beta_day1	mt_median_day1	f	0.894427	-0.0454545	0.962504
IL1beta_day35	tt_median_day45	all	0.895664	0.0282732	0.962504
IL6_day1	tt_median_day1	f	0.915468	-0.0363636	0.969319
IL1beta_day0	tt_median_day0	f	0.936558	-0.0272727	0.977278
IL1beta_day35	tt_median_day45	f	0.957685	0.0181818	0.985048
TNFalpha_day0	mt_median_day0	all	0.989537	0.00282793	0.990343
IL1beta_day0	mt_median_day0	all	0.990343	-0.00260983	0.990343
All= 24 minipigs
Males= 13 minipigs
Females= 11 minipigs
