# Supplementary material for: Unravelling pain in Göttingen Minipigs undergoing experimentally induced closed-chest myocardial infarction: a prospective cohort study
Source: Sci Rep. 2025 Oct 22;15:36934. doi: 10.1038/s41598-025-20920-y (PMC12546812; doi:10.1038/s41598-025-20920-y)
Supplement: Supplementary file 5 — Supplementary Material 5 [file 41598_2025_20920_MOESM5_ESM.xlsx]

## Sheet: Sheet1
Supplementary file S5: Results of mechanical and thermal thresholds at Post MI and Post MI-endpoint in the whole sample (n=24) and when males and females were considered separately (males = 13 minipigs, females= 11.
Measure	shapiropval	permuttpval	ttpval	mean	effect_size	sex	permAdjPvalsel	ttAdjPvalsel
TT median of paired (Post MI - Post MI-endpoint)	0.00748483	0.000244141	0.00408176	2.00769	0.981415	m	0.00146484	0.0244905
MT median of paired (Post MI - Post MI-endpoint)	0.8629	0.127686	0.126055	5.98077	0.456023	m	0.383057	0.378166
TT median of paired (Post MI - Post MI-endpoint)	0.477989	0.262695	0.255232	-1.79091	-0.363904	f	0.525391	0.510463
MT median of paired (Post MI - Post MI-endpoint)	0.673794	0.431028	0.430899	2.35417	0.163658		0.646543	0.646348
MT median of paired (Post MI - Post MI-endpoint)	0.872321	0.677734	0.683038	-1.93182	-0.126775	f	0.754537	0.7503
TT median of paired (Post MI - Post MI-endpoint)	0.020751	0.754537	0.7503	0.266667	0.0657447		0.754537	0.7503
MT: mechanical thresholds; TT: thermal thresholds
