# Supplementary material for: Unravelling pain in Göttingen Minipigs undergoing experimentally induced closed-chest myocardial infarction: a prospective cohort study
Source: Sci Rep. 2025 Oct 22;15:36934. doi: 10.1038/s41598-025-20920-y (PMC12546812; doi:10.1038/s41598-025-20920-y)
Supplement: Supplementary file 7 — Supplementary Material 7 [file 41598_2025_20920_MOESM7_ESM.xlsx]

## Sheet: Sheet1
Supplementary file S12: Results of Chi-square test of homogeneity for assessing modification in feasibility score (FS) for both mechanical (M) and thermal thresholds (T). Legend: day 0: Pre MI, day 1: Post MI; day 45: Post MI-endpoint, f: females, m: males.
dependent_var	indepvars	sex	ORlogit_AIC	OR_pval	OR	OR_LL	OR_UL
FS_M_day45	mt_median_day45	m	25.8853	0.0912266	0.892387	0.781939	1.01844
FS_T_day0	tt_median_day0	m	23.3377	0.175258	0.775143	0.536333	1.12029
FS_T_day0	tt_median_day0	f	20.9089	0.202644	1.31182	0.864052	1.99164
FS_M_day45	mt_median_day45	all	51.581	0.222059	0.963737	0.90826	1.0226
FS_T_day1	tt_median_day1	m	22.6244	0.296432	1.23025	0.8338	1.8152
FS_M_day0	mt_median_day0	all	48.9716	0.395181	0.981145	0.939026	1.02515
FS_M_day1	mt_median_day1	f	25.8979	0.421036	1.02356	0.967118	1.08329
FS_M_day0	mt_median_day0	m	27.411	0.434283	0.972939	0.908281	1.0422
FS_T_day1	tt_median_day1	f	22.3519	0.566638	0.764412	0.304967	1.91603
FS_T_day1	tt_median_day1	all	40.3907	0.622551	1.06418	0.830716	1.36325
FS_M_day1	mt_median_day1	all	44.8797	0.637581	1.00962	0.970197	1.05064
FS_M_day0	mt_median_day0	f	25.8072	0.691812	0.988108	0.931354	1.04832
FS_T_day0	tt_median_day0	all	42.5131	0.721249	0.959651	0.765341	1.20329
FS_M_day45	mt_median_day45	f	28.7856	0.917326	0.996326	0.929438	1.06803
All= 24 minipigs
Females= 11 minipigs
Males= 13 minipigs
